# Supplementary material for: Contrasting academic and lay press print coverage of the 2013-2016 Ebola Virus Disease outbreak
Source: PLoS One. 2017 Jun 22;12(6):e0179356. doi: 10.1371/journal.pone.0179356 (PMC5480889; doi:10.1371/journal.pone.0179356)
Supplement: S2 Table — Listing and description of all errors scored across media outlets and genres. (XLSX) [file pone.0179356.s002.xlsx]

## Sheet: Sheet1
ERRORS
JOURNALS
PMID/Indicator	Error Code	Page	Error
x25325294	7.3	35	Claim animals can be infected by aerosols without giving context
x25253023	7.3	1744	States anemia w/o stating not a common Sx
x25455908	7.1	101	States start of outbreak was March 2014, not Dec 2013
	7.3	104	States anemia w/o stating not a common Sx
	7.3		Incomplete PPE instructions
x25592846	7.4	6	Suggest mutated Ebola as airborne infection is probable if not already present
	7.2	6	Suggest that Ebola may spread through air
	7.4	6	Cites LA Times for academic claim
	7.3	6	Claims no proof that people are not infectious until symptomatic
	7.1	7	States quarantine and isolation are the same thing
	7.3	7	Implies bleeding is a universal finiding rather than stressing it may not be present even in severe disease
	7.4	7	Quotes opinion on number of malaria treatments 'wasted' on Ebola symptoms
	7.4	7	Quotes opinion on malaria risk in West Africa rather than data on endemic areas
	7.1	13	States PMN carry EBOV to lymph nodes instead of macrophages and DC
	7.3	13	States hypotension and multi-organ failure are 'followed by shock' when such symptoms are shock
	7.1	14	States EBOV directly activates coagulation system without citation
	7.1	16	States bleeding causes "dehydration"
	7.1	16	Incorrectly states IFNg is a Type I instead of Type II interferon
	7.3	16	States EBOV-like particles are "highly efficacious method of immunization" without stating 'only in animals' or that such research was not EBOV specific
	7.3	15	Extrapolates unrealted neurologic research to Ebola implications while implying there is hard evidence for conclusions drawn
	7.1	17	States first signs are fever and bleeding
	7.3	18	US patient sped up researchafter outbreak but did not initiate it as implied
	7.4	18	By all accounts vaccine will be needed' but no citation given
	7.3	18	Fatality rate is high but not "quasi certain death" especially for 2013 outbreak
	7.1	19	Calcium channel blockers are not approved for Ebola
	7.1	19	IL-10 is not a Th2 cytokine, it is Treg
	7.1	19	Th17 is not a subtype of Th1
	7.1	20	Cytokine storm referred to as a Th1/2/17 imbalance
	7.4	20	No citation on WHO approval of serum usage
	7.3	20	Implies WHO approval of serum usage was based on proof of efficacy instead of search for any assistance
	7.1	20	IL-12 does not induce Th17, induces Th1
	7.4	23	States telemedicine could assist in Ebola stricken villages without citation of discussion of technical limits to remote access
	7.4	24	Discusses system of instant fever alerts to WHO and CDC from airports without citation
	7.3	24	Does not outline that bleeding is not universal
	7.3		Incomplete PPE instructions
x26367717	7.3	2987	Aerosol spread is "rare or abscent".
x25962887	7.3	244	Aerosol transmission "cannot be excluded"
x25929221	7.3	104	Aerosol transmission "is not common but is possible"
x26287303	7.3	803	"Justifiable concern about aerosolized Ebola virus transmiassion"
x25989163	7.3	441	"Characteristic hemorrhages"
	7.3	445	Death occurs either due to coagulation or due to severe blood loss' … Correct answer is multi-organ system failure
	7.3		Incomplete PPE instructions
x2569401-6	7.3	54	Aerosol route of infection isn't definitely excluded
x25456100	7.3		Incomplete PPE instructions
x25493108	7.3		Incomplete PPE instructions
x2516684	7.3		Incomplete PPE instructions
MAGAZINES
Time 7	7.3	32	States bleeding as a symptom without qualifying that it is not a universal finding.
AARP	7.3		Implies survival rate is 1/40 when it was 50-60% for particular outbreak
WIKIPEDIA
Wiki	7.1	2013	States it is easy to tell when someone has early onset Ebola
NEWSPAPERS
WSJ 1	7.3		Bleeding not universal
WSJ 26	7.3		Bleeding not universal
WSJ 67	7.1	Op Ed	Implies hand washing could control Ebola spread
WSJ 67	7.2	Op Ed	Implies fear of global spread justifiable and global quarantine is possible
WSJ 68	7.2	Op Ed	States only new drug will control outbreak and reliance on old methods is a mere belief
WSJ 102	7.2		States "Obama administration officials" argue against a travel ban, in reality it was all experts on the subject not just those in administration
WSJ 111	7.3		Ebola not airborne
WSJ 118	7.1	Op Ed	Ebola does not liquify organs
WSJ 150	7.1	Op Ed	States travel ban would be net helpful for the situation
WSJ 151	7.3	Op Ed	Implies Ebola is airborne
WSJ 176	7.1	Op Ed	Ebola not airborne
WSJ 176	7.3	Op Ed	Not infectious unless symptomatic
WSJ 186	7.1	Letter	Electron microscopes are not used to diagnose Ebola
WSJ 186	7.1	Letter	Rate of death would not spike for diseases that could mimic early Ebola
WSJ 186	7.3	Letter	Differential diagnosis is similar for early Ebola disease, not late stages
WSJ 190	7.1	Op Ed	Incubation period is 2-21 days
WSJ 190	7.3	Op Ed	Travel bans have been failures
WSJ 194	7.1	Op Ed	CDC guidelines would not have altered the nurses actions
WSJ 194	7.1	Op Ed	Ebola has a stable RNA sequence
WSJ 200	7.3		Not infectious unless symptomatic
WSJ 202	7.1	Op Ed	No quarntine needed if not symptomatic
WSJ 202	7.1	Op Ed	No test came back negative on Mr Duncan
WSJ 210	7.3	Op Ed	Knowledge gap of quarentine needs between moon landing return and Ebola is enormous
WSJ 226	7.1	Letter	Retruning physicians did not put anyone at risk
WSJ 227	7.3		Bleeding not universal
WSJ 248	7.1		Conflates start of epidemic with recognition date by WHO
WSJ 253	7.3		Bleeding not universal
BLOGS
HuffPo 11	7.2		"It is not, from what we know of the science so far, an airborne disease"
	7.1		Screening referred to as worthless
HuffPo 15	7.1		States that outbreak was controled partly by "distributing experimental therapies".
HuffPo 23	7.3		Bleeding not universal
CNN 4	7.3		Bleeding not universal
CNN 11	7.3		Incomplete PPE instructions
Alternative Media
InfoWars 5	7.1		Isolation and quarantine mix the healthy with the known sick
	7.1		Ebola would cause US economic collapse
	7.1		Spread through airborne transmission
	7.4		US would enslave people that refuse vaccines
	7.4		Mass quarantines of healthy people
	7.4		Travel bans would be recommended by experts
InfoWars 6	7.4		States Dallas positive patient was "intentional"
	7.1		Implies Travel bans would be useful
	7.1		Implies infecious individuals can travel
VeteransToday7	7.1		States Ebola outbreak was hoax
	7.1		States Monsanto involved in vaccine development
	7.1		States vaccine was untested (implies no tests of any kind)
VeteransToday8	7.1		Confuses bacteria and virus
	7.1		Referes to TB as a hemorrhagic fever
Nodisinfo	7.1		Implies people infecious without symptoms
	7.1		States Ebola case in US were made up
	7.4		US would enslave people that refuse vaccines
Newsbusters 12	7.1		Spread through airborne transmission* (site quoting another source)
	7.1		States travel bans would be beneficial* (site quoting another source)
Beforeitsnews 16	7.1		Spread through airborne transmission
	7.1		States Ebola vaccine was a live viral vaccine
	7.1		Implies outbreak is a hoax
	7.1		Implies Ebola was "man made"
	7.1		Implies HIV was "man made"
	7.4		US would enslave people that refuse vaccines
Beforeitsnews 18	7.1		States travel bans would be beneficial
Beforeitsnews 20	7.1		States "at least" 10 cases in US.
Beforeitsnews 22	7.1		States PCR testing "useless"
	7.1		States need more tests than PCR with symptoms for diagnosis
Beforeitsnews 23	7.1		States PCR testing not useful
	7.1		States need more tests than PCR with symptoms for diagnosis
	7.1		States entire outbreak is a hoax
	7.1		Conflates requirement for pre-test suspicion prior to running test with a statement on tests quality of detection
Beforeitsnews 24	7.1		States Ebola virus causes people to become zombies
Beforeitsnews25	7.1		Implies people infecious without symptoms
Beforeitsnews 26	7.1		States travel bans would be beneficial
	7.4		States EVD will enter the US via Southern border
